# Supplementary material for: Spermine-Mediated Tolerance to Selenium Toxicity in Wheat (Triticum aestivum L.) Depends on Endogenous Nitric Oxide Synthesis
Source: Antioxidants (Basel). 2021 Nov 19;10(11):1835. doi: 10.3390/antiox10111835 (PMC8614684; doi:10.3390/antiox10111835)
Supplement: Supplementary file 1 [file antioxidants-10-01835-s001.zip]

Archive with 1 entries (1 files):
- antioxidants-1466914-supplementary.pdf
